# Supplementary material for: Vitamin D Supplementation and Vitamin D Status during Pregnancy and the Risk of Congenital Anomalies—A Systematic Review and Meta-Analysis
Source: Nutrients. 2023 Apr 28;15(9):2125. doi: 10.3390/nu15092125 (PMC10181330; doi:10.3390/nu15092125)
Supplement: Supplementary file 1 [file nutrients-15-02125-s001.zip]

Archive with 1 entries (1 files):
- nutrients-2312567-supplementary.pdf
